# Supplementary material for: Cocaine Cues Used in Experimental Research: A Systematic Review
Source: Brain Sci. 2025 Jun 10;15(6):626. doi: 10.3390/brainsci15060626 (PMC12191070; doi:10.3390/brainsci15060626)
Supplement: Supplementary file 1 [file brainsci-15-00626-s001.zip]

Archive with 1 entries (1 files):
- brainsci-3634940-supplementary.pdf
